# Supplementary material for: Analysis of isolates from Bangladesh highlights multiple ways to carry resistance genes in Salmonella Typhi
Source: BMC Genomics. 2019 Jun 28;20:530. doi: 10.1186/s12864-019-5916-6 (PMC6599262; doi:10.1186/s12864-019-5916-6)
Supplement: Supplementary file 1 — Table S2. Sheet 1. General information about the isolates assembled. Sheet 2. Average Nucleotide Identity calculated by BLAST. Sheet 3. Average Nucleotide Identity calculated by MUMMER. (XLSX 71 kb) [file 12864_2019_5916_MOESM1_ESM.xlsx]

## Sheet: General_Info
Table S2. Sheet 1. General information about the isolates assembled.
Isolates	Chromosome Size	Plasmid Size	G+C Content	Total Number of CDS	Average CDS size	Known Proteins	Hypothetical Proteins	Number o tRNAs	Number of rRNAs	Pseudogenes	Resistance Profile
311189_201186	4783542	216847	53.21	4203	644.11	3321	882	79	23	177	amp-R, sxt-R, chl-R, cip-R, cro-S
311189_202186	4799946	217339	53.25	4241	642.84	3341	900	81	23	176	amp-R, sxt-R, chl-R, cip-R, cro-S
311189_203186	4786232	217175	53.20	4219	644.76	3324	895	77	22	175	amp-R, sxt-R, chl-R, cip-R, cro-S
311189_204186	4784767	217395	53.21	4204	644.25	3320	884	79	21	176	amp-R, sxt-R, chl-R, cip-R, cro-S
311189_205186	4821321	106706	53.26	4251	642.93	3362	889	80	21	182	amp-S, sxt-S, chl-S, cip-R, cro-S
311189_206186	4786487	215792	53.21	4217	644.35	3320	897	79	22	176	amp-R, sxt-R, chl-R, cip-R, cro-S
311189_207186	4784615	216810	53.21	4216	644.48	3321	895	80	22	175	amp-R, sxt-R, chl-R, cip-R, cro-S
311189_208103	4783092	-	53.22	4210	643.86	3320	890	80	22	178	amp-S, sxt-S, chl-S, cip-R, cro-S
311189_208186	4783337	217284	53.21	4202	644.01	3321	881	80	23	177	amp-R, sxt-R, chl-R, cip-R, cro-S
311189_209186	4782252	-	53.21	4201	644.40	3322	879	76	22	178	amp-S, sxt-S, chl-S, cip-R, cro-S
311189_210186	4785705	218627	53.21	4214	644.61	3322	892	78	22	176	amp-R, sxt-R, chl-R, cip-R, cro-S
311189_211186	4786194	-	53.21	4214	644.09	3323	891	79	23	177	amp-S, sxt-S, chl-S, cip-R, cro-S
311189_212186	4784815	217072	53.21	4216	644.27	3325	891	79	23	176	amp-R, sxt-R, chl-R, cip-R, cro-S
311189_213186	4783243	216699	53.21	4202	644.30	3322	880	76	22	177	amp-R, sxt-R, chl-R, cip-R, cro-S
311189_214186	4782854	217083	53.21	4210	644.28	3320	890	79	22	177	amp-R, sxt-R, chl-R, cip-R, cro-S
311189_215186	4782608	216915	53.21	4209	643.83	3321	888	81	22	177	amp-R, sxt-R, chl-R, cip-R, cro-S
311189_216103	4799426	106706	53.25	4232	643.47	3343	889	79	22	176	amp-S, sxt-S, chl-S, cip-R, cro-S
311189_217103	4778473	-	53.25	4195	644.48	3309	886	76	23	177	amp-S, sxt-S, chl-S, cip-S, cro-S
311189_217186	4782348	216963/106706	53.21	4204	644.05	3319	885	77	23	177	amp-R, sxt-R, chl-R, cip-R, cro-S
311189_218186	4786711	217120	53.20	4213	643.74	3319	894	80	22	176	amp-R, sxt-R, chl-R, cip-R, cro-S
311189_219186	4784370	217083	53.21	4204	644.48	3322	882	77	21	176	amp-R, sxt-R, chl-R, cip-R, cro-S
311189_220186	4783528	216908	53.22	4201	644.16	3320	881	80	23	177	amp-R, sxt-R, chl-R, cip-R, cro-S
311189_221186	4782756	217512	53.21	4210	643.95	3320	890	79	22	177	amp-R, sxt-R, chl-R, cip-R, cro-S
311189_222186	4842715	-	53.22	4294	643.73	3368	926	76	22	176	amp-S, sxt-S, chl-S, cip-R, cro-S
311189_223186	4783762	214596	53.21	4213	644.65	3320	893	78	22	177	amp-R, sxt-R, chl-R, cip-R, cro-S
311189_224186	4782665	217083	53.21	4211	643.94	3319	892	78	23	177	amp-R, sxt-R, chl-R, cip-R, cro-S
311189_231186	4807430	106706	53.23	4233	641.95	3352	880	76	22	195	amp-R, sxt-R, chl-R, cip-R, cro-S
311189_232103	4778368	-	53.26	4194	643.87	3308	886	80	23	177	amp-S, sxt-S, chl-S, cip-S, cro-S
311189_239103	4778864	-	53.25	4194	644.36	3310	884	76	23	177	amp-S, sxt-S, chl-S, cip-S, cro-S
311189_252186	4781801	217284	53.21	4201	644.36	3319	882	78	21	177	amp-R, sxt-R, chl-R, cip-R, cro-S
311189_255186	4808675	-	53.25	4238	642.61	3348	890	82	23	184	amp-R, sxt-R, chl-R, cip-R, cro-S
311189_256186	4800376	-	53.23	4222	643.18	3337	885	81	23	183	amp-S, sxt-R, chl-R, cip-S, cro-S
311189_268103	4804086	88544	53.25	4249	642.90	3332	917	79	23	176	amp-R, sxt-S, chl-S, cip-S, cro-R
311189_268186	4807681	106706	53.24	4239	642.96	3347	892	80	22	186	amp-R, sxt-R, chl-R, cip-S, cro-S
311189_269186	4782083	-	53.21	4200	644.39	3320	880	77	21	178	amp-S, sxt-S, chl-S, cip-S, cro-S
311189_282186	4799956	106706	53.23	4223	643.55	3340	883	78	22	183	amp-S, sxt-S, chl-R, cip-R, cro-S
311189_291186	4806999	-	53.24	4239	643.51	3346	893	75	22	186	amp-S, sxt-R, chl-R, cip-R, cro-S
343076_202113	4799269	106706	53.23	4223	643.98	3338	885	75	22	183	amp-S, sxt-R, chl-R, cip-R, cro-S
343076_217103	4775784	-	53.23	4219	644.43	3316	903	79	23	172	amp-S, sxt-S, chl-S, cip-S, cro-S
343076_227128	4800199	106706	53.23	4223	643.89	3339	884	75	23	183	amp-S, sxt-R, chl-R, cip-R, cro-S
343076_232188	4800621	106706	53.23	4231	643.45	3339	892	79	23	182	amp-S, sxt-R, chl-R, cip-R, cro-S
343076_241106	4775702	-	53.23	4219	644.52	3317	902	79	23	172	amp-S, sxt-S, chl-S, cip-S, cro-S
343076_248190	4773823	-	53.22	4221	645.27	3315	906	73	22	171	amp-S, sxt-S, chl-S, cip-S, cro-S
343076_249107	4783891	91848	53.22	4203	644.21	3320	883	78	24	176	amp-S, sxt-S, chl-S, cip-R, cro-S
343076_252143	4808285	106706	53.24	4231	643.28	3347	884	78	22	186	amp-R, sxt-R, chl-R, cip-R, cro-S
343076_253155	4791587	106706	53.25	4230	642.79	3336	894	81	23	175	amp-S, sxt-S, chl-S, cip-R, cro-S
343076_269157	4791108	-	53.25	4232	643.61	3341	891	78	22	175	amp-S, sxt-S, chl-S, cip-R, cro-S
343076_294172	4809171	106706	53.24	4238	642.83	3348	890	79	23	185	amp-R, sxt-R, chl-R, cip-R, cro-S
343077_211171	4782825	91892	53.21	4203	644.82	3319	884	76	22	176	amp-R, sxt-S, chl-S, cip-R, cro-S
343077_212138	4774558	-	53.23	4219	644.70	3314	905	77	23	172	amp-S, sxt-S, chl-S, cip-R, cro-S
343077_212159	4795465	-	53.23	4231	643.42	3336	895	78	22	177	amp-S, sxt-S, chl-S, cip-R, cro-S
343077_213147	4897593	106705	53.17	4357	644.75	3399	958	79	22	176	amp-S, sxt-S, chl-S, cip-S, cro-S
343077_214135	4783204	91848	53.21	4203	644.57	3319	884	77	22	176	amp-R, sxt-S, chl-S, cip-R, cro-S
343077_214162	4814028	-	53.20	4247	644.57	3333	914	79	23	178	amp-S, sxt-S, chl-S, cip-R, cro-S
343077_215174	4785665	91891	53.22	4205	644.60	3321	884	79	23	176	amp-R, sxt-S, chl-S, cip-R, cro-S
343077_228140	4790593	106706	53.24	4234	643.63	3339	895	78	21	175	amp-S, sxt-S, chl-S, cip-S, cro-S
343077_228157	4807408	106706	53.24	4241	643.11	3347	894	78	22	186	amp-R, sxt-R, chl-S, cip-R, cro-S
343077_255118	4774500	-	53.22	4219	645.21	3315	904	75	21	172	amp-R, sxt-R, chl-R, cip-R, cro-S
343077_260153	4783691	91891	53.21	4203	644.14	3320	883	81	23	176	amp-R, sxt-S, chl-S, cip-R, cro-S
343077_267164	4775386	-	53.23	4220	644.69	3315	905	78	22	172	amp-S, sxt-S, chl-S, cip-S, cro-S
343077_278127	4807245	-	53.24	4230	643.41	3346	884	77	22	183	amp-R, sxt-R, chl-R, cip-R, cro-S
343077_281186	4829489	43427	53.23	4274	643.86	3358	916	79	22	177	amp-S, sxt-S, chl-S, cip-R, cro-S
343077_285138	4800928	106706	53.23	4227	643.48	3338	889	79	22	182	amp-S, sxt-S, chl-R, cip-S, cro-S
343077_286126	4797628	106706	53.24	4229	642.83	3337	892	77	22	183	amp-R, sxt-S, chl-S, cip-R, cro-S
343077_292148	4800586	-	53.23	4222	643.53	3339	883	79	22	183	amp-S, sxt-R, chl-R, cip-R, cro-S
343078_201101	4782235	-	53.21	4210	644.02	3319	891	80	22	177	amp-S, sxt-S, chl-S, cip-R, cro-S
343078_203125	4801819	106705	53.23	4233	643.49	3342	891	78	22	182	amp-R, sxt-S, chl-R, cip-R, cro-S
343078_211126	4799748	106706	53.23	4221	643.79	3338	883	77	22	182	amp-S, sxt-S, chl-R, cip-R, cro-S
343078_223175	4782707	91848	53.21	4214	644.55	3323	891	76	22	176	amp-R, sxt-S, chl-S, cip-R, cro-S
343078_228140	4783156	93445	53.21	4202	644.35	3321	881	79	23	176	amp-R, sxt-S, chl-S, cip-R, cro-S
343078_251131	4799747	106705	53.24	4234	644.13	3338	896	77	22	183	amp-S, sxt-R, chl-R, cip-R, cro-S
343078_256191	4795890	-	53.24	4221	642.72	3337	884	82	22	177	amp-S, sxt-S, chl-S, cip-R, cro-S
343078_273110	4801146	106705	53.23	4226	643.95	3340	886	77	22	182	amp-R, sxt-S, chl-R, cip-R, cro-S

## Sheet: ANIb
Supplementary table 2. Sheet 2. Average Nucleotide Identity calculated by BLAST
	NC_003198.1	Salmonella_311189_201186	Salmonella_311189_202186	Salmonella_311189_203186	Salmonella_311189_204186	Salmonella_311189_205186	Salmonella_311189_206186	Salmonella_311189_207186	Salmonella_311189_208103	Salmonella_311189_208186	Salmonella_311189_209186	Salmonella_311189_210186	Salmonella_311189_211186	Salmonella_311189_212186	Salmonella_311189_213186	Salmonella_311189_214186	Salmonella_311189_215186	Salmonella_311189_216103	Salmonella_311189_217103	Salmonella_311189_217186	Salmonella_311189_218186	Salmonella_311189_219186	Salmonella_311189_220186	Salmonella_311189_221186	Salmonella_311189_222186	Salmonella_311189_223186	Salmonella_311189_224186	Salmonella_311189_231186	Salmonella_311189_232103	Salmonella_311189_239103	Salmonella_311189_252186	Salmonella_311189_255186	Salmonella_311189_256186	Salmonella_311189_268103	Salmonella_311189_268186	Salmonella_311189_269186	Salmonella_311189_282186	Salmonella_311189_291186	Salmonella_343076_202113	Salmonella_343076_217103	Salmonella_343076_227128	Salmonella_343076_232188	Salmonella_343076_241106	Salmonella_343076_248190	Salmonella_343076_249107	Salmonella_343076_252143	Salmonella_343076_253155	Salmonella_343076_269157	Salmonella_343076_294172
NC_003198.1	---	99.97	99.95	99.97	99.97	99.98	99.96	99.96	99.97	99.97	99.97	99.97	99.96	99.97	99.96	99.97	99.97	99.95	99.96	99.97	99.96	99.97	99.97	99.97	99.94	99.97	99.97	99.96	99.97	99.96	99.96	99.97	99.97	99.96	99.96	99.97	99.96	99.97	99.97	99.96	99.97	99.97	99.97	99.96	99.97	99.97	99.95	99.96	99.96
Salmonella_311189_201186	99.91	---	99.96	100	100	99.93	100	100	99.99	100	100	100	100	100	99.99	99.99	100	99.96	99.97	100	100	99.99	100	100	99.95	100	100	99.99	99.97	99.97	99.99	99.99	99.99	99.97	99.99	99.99	99.99	99.99	100	99.97	100	100	99.97	99.97	100	99.99	99.96	99.97	99.99
Salmonella_311189_202186	99.92	99.99	---	99.99	99.99	99.93	99.99	99.98	99.99	99.99	99.99	99.99	99.98	99.99	99.98	99.98	99.99	99.99	99.97	99.99	99.98	99.98	99.99	99.98	99.98	99.99	99.99	99.98	99.97	99.97	99.98	99.99	99.98	99.98	99.98	99.98	99.98	99.98	99.99	99.97	99.99	99.99	99.97	99.97	99.99	99.98	99.99	99.99	99.97
Salmonella_311189_203186	99.91	100	99.96	---	99.99	99.93	99.99	100	99.99	99.99	100	99.99	100	99.99	99.99	99.99	100	99.96	99.97	99.99	100	99.99	99.99	100	99.95	99.99	99.99	99.99	99.97	99.97	99.99	99.99	99.99	99.97	99.99	100	99.99	99.99	99.99	99.97	99.99	99.99	99.97	99.97	99.99	99.99	99.96	99.97	99.99
Salmonella_311189_204186	99.91	100	99.96	100	---	99.93	99.99	100	99.99	100	100	99.99	99.99	100	99.99	99.99	100	99.96	99.97	100	99.99	99.99	99.99	100	99.94	99.99	99.99	99.99	99.97	99.97	99.99	99.99	99.99	99.97	99.99	100	99.99	99.99	99.99	99.96	100	100	99.97	99.97	100	99.99	99.96	99.97	99.99
Salmonella_311189_205186	99.97	99.99	99.96	99.99	99.98	---	99.98	99.98	99.98	99.98	99.98	99.98	99.98	99.99	99.98	99.98	99.98	99.96	99.96	99.98	99.98	99.98	99.98	99.98	99.95	99.98	99.98	99.98	99.97	99.96	99.98	99.98	99.98	99.97	99.97	99.98	99.98	99.98	99.98	99.97	99.98	99.98	99.97	99.97	99.98	99.98	99.96	99.97	99.97
Salmonella_311189_206186	99.91	99.99	99.96	99.98	99.98	99.92	---	99.98	99.99	99.99	99.98	99.98	99.99	99.99	99.98	99.99	99.98	99.95	99.97	99.99	99.98	99.99	99.98	99.99	99.94	99.98	99.99	99.98	99.97	99.97	99.98	99.98	99.98	99.97	99.98	99.99	99.98	99.98	99.99	99.95	99.98	99.99	99.96	99.96	99.99	99.98	99.95	99.95	99.98
Salmonella_311189_207186	99.91	100	99.96	100	100	99.93	99.99	---	99.99	100	99.99	99.99	99.99	100	99.99	99.99	100	99.96	99.97	100	100	99.99	99.99	100	99.94	100	100	99.99	99.97	99.97	99.99	99.99	99.99	99.97	99.99	99.99	99.99	99.99	99.99	99.96	100	100	99.97	99.97	99.99	99.99	99.96	99.97	99.99
Salmonella_311189_208103	99.91	99.99	99.96	99.99	99.99	99.93	99.99	99.99	---	100	99.99	99.99	99.99	99.99	99.99	99.99	99.99	99.96	99.97	99.99	99.99	99.99	99.99	99.99	99.94	99.99	99.99	99.99	99.97	99.96	99.99	99.99	99.99	99.97	99.99	99.99	99.99	99.99	99.99	99.96	99.99	99.99	99.97	99.97	99.99	99.99	99.96	99.97	99.99
Salmonella_311189_208186	99.91	100	99.96	100	100	99.93	99.99	100	99.99	---	100	99.99	100	100	99.99	99.99	99.99	99.96	99.97	99.99	100	99.99	99.99	100	99.95	100	99.99	99.99	99.98	99.97	99.99	99.99	99.99	99.97	99.99	99.99	99.99	99.99	100	99.97	99.99	100	99.97	99.97	99.99	99.99	99.96	99.97	99.99
Salmonella_311189_209186	99.91	100	99.96	100	100	99.93	99.99	100	99.99	100	---	99.99	100	99.99	99.99	99.99	99.99	99.96	99.97	100	100	99.99	100	100	99.95	99.99	99.99	99.99	99.98	99.97	99.99	100	99.99	99.97	99.99	99.99	99.99	99.99	100	99.96	100	99.99	99.97	99.97	100	99.99	99.96	99.97	99.99
Salmonella_311189_210186	99.91	99.99	99.96	99.99	99.99	99.93	99.99	99.99	99.99	99.99	99.99	---	99.99	99.99	99.99	99.99	99.99	99.96	99.97	99.99	99.99	99.99	99.99	99.99	99.94	99.99	100	99.99	99.97	99.97	99.99	99.99	99.99	99.97	99.99	99.99	99.99	99.99	99.99	99.96	99.99	99.99	99.97	99.97	99.99	99.99	99.96	99.96	99.99
Salmonella_311189_211186	99.91	100	99.96	100	100	99.93	99.99	100	99.99	100	100	99.99	---	100	99.99	99.99	99.99	99.96	99.97	100	100	99.99	100	100	99.95	100	100	99.99	99.98	99.97	99.99	100	99.99	99.97	99.99	99.99	99.99	99.99	100	99.97	100	100	99.97	99.97	100	99.99	99.96	99.97	99.99
Salmonella_311189_212186	99.91	100	99.96	100	100	99.93	99.99	100	99.99	100	99.99	99.99	99.99	---	99.99	99.99	99.99	99.96	99.97	100	100	99.99	99.99	99.99	99.94	99.99	99.99	99.99	99.97	99.97	99.99	99.99	99.99	99.97	99.99	99.99	99.99	99.99	99.99	99.96	100	100	99.97	99.97	99.99	99.99	99.96	99.97	99.99
Salmonella_311189_213186	99.91	100	99.96	99.99	100	99.93	99.99	100	99.99	99.99	99.99	99.99	99.99	99.99	---	99.99	99.99	99.96	99.97	99.99	99.99	99.99	99.99	99.99	99.94	99.99	99.99	99.99	99.97	99.96	99.99	99.99	99.99	99.97	99.99	99.99	99.99	99.99	99.99	99.96	99.99	99.99	99.97	99.97	99.99	99.99	99.96	99.96	99.99
Salmonella_311189_214186	99.9	99.99	99.96	99.99	99.99	99.93	99.99	99.99	99.99	99.99	99.99	99.99	99.99	99.99	99.98	---	99.99	99.95	99.96	99.99	99.99	100	99.99	99.99	99.94	99.99	99.99	99.99	99.97	99.97	99.99	99.99	99.99	99.97	100	99.98	99.99	99.99	99.99	99.96	99.99	99.99	99.97	99.97	99.99	99.99	99.96	99.96	99.99
Salmonella_311189_215186	99.91	100	99.96	100	100	99.93	99.99	100	99.99	99.99	99.99	99.99	99.99	99.99	99.99	99.99	---	99.96	99.96	99.99	100	99.99	99.99	100	99.94	99.99	99.99	99.99	99.97	99.96	99.99	99.99	99.99	99.97	99.99	99.99	99.98	99.99	99.99	99.96	99.99	99.99	99.96	99.97	99.99	99.99	99.96	99.96	99.99
Salmonella_311189_216103	99.92	99.99	99.99	99.98	99.98	99.93	99.98	99.98	99.98	99.99	99.99	99.99	99.98	99.99	99.98	99.98	99.98	---	99.97	99.99	99.98	99.98	99.99	99.98	99.99	99.98	99.99	99.98	99.98	99.97	99.98	99.99	99.98	99.98	99.97	99.98	99.98	99.98	99.99	99.97	99.99	99.99	99.98	99.97	99.99	99.98	99.99	100	99.97
Salmonella_311189_217103	99.92	99.97	99.95	99.97	99.97	99.91	99.97	99.96	99.97	99.97	99.97	99.97	99.96	99.97	99.97	99.97	99.97	99.95	---	99.97	99.96	99.97	99.97	99.96	99.93	99.97	99.97	99.97	100	99.99	99.96	99.97	99.96	99.96	99.96	99.97	99.97	99.97	99.97	99.96	99.97	99.97	99.97	99.96	99.97	99.96	99.95	99.95	99.95
Salmonella_311189_217186	99.91	99.99	99.96	99.99	99.99	99.93	99.99	99.99	99.99	99.99	99.99	99.99	100	99.99	99.99	99.99	99.99	99.96	99.97	---	99.99	99.99	99.99	99.99	99.94	99.99	99.99	99.99	99.97	99.97	99.99	99.99	99.99	99.97	99.99	99.99	99.99	99.99	100	99.96	100	100	99.97	99.97	99.99	99.99	99.96	99.97	99.99
Salmonella_311189_218186	99.91	100	99.96	100	100	99.93	100	100	99.99	100	100	99.99	100	100	99.99	99.99	99.99	99.96	99.97	100	---	99.99	99.99	100	99.94	100	99.99	99.99	99.97	99.97	99.99	99.99	99.99	99.97	99.99	100	99.99	99.99	100	99.97	100	100	99.97	99.97	100	99.99	99.96	99.97	99.99
Salmonella_311189_219186	99.91	99.99	99.96	99.99	99.99	99.93	99.99	99.99	99.99	99.99	99.99	99.99	99.99	99.99	99.98	100	99.99	99.95	99.96	99.99	99.99	---	99.99	99.99	99.94	99.99	99.99	100	99.97	99.97	100	99.99	100	99.98	100	99.99	99.99	100	99.99	99.96	99.99	99.99	99.97	99.98	99.99	99.99	99.96	99.96	99.99
Salmonella_311189_220186	99.91	100	99.96	99.99	99.99	99.93	99.99	100	99.99	99.99	100	99.99	100	99.99	99.99	99.99	99.99	99.96	99.97	99.99	100	99.99	---	100	99.94	99.99	99.99	99.99	99.97	99.97	99.99	100	99.99	99.97	99.99	99.99	99.99	99.99	100	99.96	100	99.99	99.97	99.97	99.99	99.99	99.96	99.97	99.99
Salmonella_311189_221186	99.91	100	99.96	100	100	99.93	99.99	100	99.99	99.99	100	99.99	100	99.99	99.99	99.99	100	99.96	99.97	100	100	99.99	99.99	---	99.95	99.99	100	99.99	99.97	99.97	99.99	99.99	99.99	99.97	99.99	99.99	99.99	99.99	99.99	99.97	99.99	99.99	99.97	99.97	99.99	99.99	99.96	99.97	99.99
Salmonella_311189_222186	99.92	99.99	99.99	99.99	99.99	99.93	99.98	99.98	99.98	99.99	99.99	99.98	99.98	99.98	99.98	99.98	99.98	99.99	99.97	99.99	99.98	99.98	99.98	99.98	---	99.98	99.99	99.98	99.97	99.97	99.98	99.98	99.98	99.99	99.97	99.98	99.98	99.98	99.99	99.97	99.99	99.98	99.97	99.97	99.99	99.98	99.99	99.99	99.97
Salmonella_311189_223186	99.91	100	99.96	100	100	99.93	99.99	100	99.99	100	100	99.99	100	99.99	99.99	99.99	99.99	99.96	99.97	99.99	100	99.99	99.99	100	99.94	---	100	99.99	99.97	99.97	99.99	99.99	99.99	99.97	99.99	99.99	99.99	99.99	99.99	99.96	99.99	99.99	99.97	99.97	99.99	99.99	99.96	99.97	99.98
Salmonella_311189_224186	99.91	99.99	99.96	99.99	99.99	99.93	99.99	100	99.99	100	99.99	99.99	100	99.99	99.99	99.99	99.99	99.96	99.97	99.99	99.99	99.99	99.99	100	99.94	99.99	---	99.99	99.97	99.96	99.99	99.99	99.99	99.97	99.99	99.99	99.99	99.99	99.99	99.96	99.99	99.99	99.97	99.97	99.99	99.99	99.95	99.97	99.99
Salmonella_311189_231186	99.91	99.99	99.96	99.99	99.99	99.93	99.99	99.99	99.99	99.99	99.99	99.99	99.99	99.99	99.98	99.99	99.99	99.95	99.96	99.99	99.99	100	99.99	99.99	99.94	99.99	99.99	---	99.97	99.97	100	99.99	100	99.98	100	99.99	100	100	99.99	99.96	99.99	99.99	99.97	99.98	99.99	100	99.96	99.96	99.99
Salmonella_311189_232103	99.92	99.97	99.95	99.97	99.97	99.92	99.97	99.96	99.97	99.97	99.97	99.97	99.96	99.97	99.97	99.97	99.97	99.95	100	99.97	99.96	99.97	99.97	99.96	99.94	99.97	99.97	99.96	---	99.99	99.97	99.97	99.96	99.96	99.96	99.97	99.97	99.97	99.97	99.96	99.97	99.97	99.97	99.96	99.97	99.97	99.95	99.96	99.96
Salmonella_311189_239103	99.91	99.97	99.94	99.97	99.96	99.91	99.96	99.96	99.96	99.96	99.97	99.97	99.96	99.97	99.96	99.97	99.96	99.94	99.99	99.97	99.96	99.97	99.97	99.96	99.93	99.96	99.97	99.97	99.99	---	99.97	99.96	99.97	99.97	99.97	99.96	99.97	99.97	99.97	99.95	99.96	99.97	99.97	99.96	99.97	99.97	99.95	99.95	99.96
Salmonella_311189_252186	99.91	99.99	99.96	99.99	99.99	99.93	99.99	99.99	99.99	99.99	99.99	100	99.99	99.99	99.98	100	99.99	99.96	99.96	99.99	99.99	100	99.99	99.99	99.94	99.99	99.99	100	99.97	99.97	---	99.99	100	99.98	100	99.99	99.99	100	99.99	99.96	99.99	99.99	99.97	99.98	99.99	100	99.96	99.96	99.99
Salmonella_311189_255186	99.91	99.99	99.96	99.99	99.99	99.93	99.99	99.99	99.99	100	100	99.99	100	99.99	99.99	99.99	99.99	99.96	99.97	99.99	99.99	99.99	100	100	99.95	100	99.99	99.99	99.97	99.96	99.99	---	99.99	99.97	99.99	99.99	99.99	99.99	100	99.96	99.99	99.99	99.97	99.97	100	99.99	99.96	99.97	99.99
Salmonella_311189_256186	99.91	99.99	99.96	99.99	99.99	99.93	99.99	99.99	99.99	99.99	99.99	99.99	99.99	99.99	99.98	100	99.99	99.95	99.97	99.99	99.99	100	99.99	99.99	99.94	99.99	99.99	100	99.97	99.97	100	99.99	---	99.98	99.99	99.99	99.99	100	99.99	99.96	99.99	99.99	99.97	99.98	99.99	100	99.96	99.96	99.99
Salmonella_311189_268103	99.92	99.98	99.96	99.98	99.98	99.93	99.98	99.97	99.98	99.98	99.98	99.99	99.98	99.98	99.97	99.99	99.98	99.96	99.97	99.98	99.97	99.98	99.98	99.97	99.95	99.98	99.98	99.99	99.97	99.97	99.99	99.98	99.99	---	99.98	99.98	99.99	99.99	99.98	99.97	99.98	99.98	99.98	99.97	99.98	99.99	99.97	99.97	99.98
Salmonella_311189_268186	99.91	99.99	99.96	99.99	99.99	99.93	99.99	99.99	99.99	99.99	99.99	99.99	99.99	99.99	99.98	99.99	99.99	99.95	99.96	99.99	99.99	100	99.99	99.99	99.94	99.99	99.99	100	99.97	99.97	100	99.99	100	99.98	---	99.99	99.99	100	99.99	99.96	99.99	99.99	99.97	99.98	99.99	99.99	99.96	99.96	99.99
Salmonella_311189_269186	99.91	100	99.96	100	100	99.93	99.99	100	99.99	99.99	99.99	99.99	99.99	99.99	99.99	99.99	99.99	99.96	99.97	99.99	100	99.99	99.99	99.99	99.94	99.99	99.99	99.99	99.97	99.97	99.99	99.99	99.99	99.97	99.99	---	99.99	99.99	99.99	99.96	100	100	99.96	99.97	99.99	99.99	99.96	99.96	99.99
Salmonella_311189_282186	99.91	99.99	99.96	99.99	99.99	99.93	99.99	99.99	99.99	99.99	99.99	99.99	99.99	99.99	99.99	99.99	99.99	99.96	99.96	99.99	99.99	99.99	99.99	99.99	99.94	99.99	99.99	100	99.97	99.97	99.99	99.99	99.99	99.98	100	99.99	---	100	99.99	99.96	99.99	99.99	99.97	99.97	99.99	100	99.96	99.96	99.99
Salmonella_311189_291186	99.91	99.99	99.96	99.99	99.99	99.93	99.99	99.99	99.99	99.99	99.99	100	99.99	99.99	99.98	100	99.99	99.95	99.97	99.99	99.99	100	99.99	99.99	99.94	99.99	99.99	100	99.97	99.97	100	99.99	100	99.98	100	99.99	100	---	99.99	99.96	99.99	99.99	99.97	99.97	99.99	100	99.96	99.96	99.99
Salmonella_343076_202113	99.91	100	99.96	100	99.99	99.93	99.99	100	99.99	100	100	99.99	100	99.99	99.99	99.99	99.99	99.96	99.97	100	100	99.99	100	100	99.95	99.99	99.99	99.99	99.98	99.97	99.99	100	99.99	99.97	99.99	99.99	99.99	99.99	---	99.96	100	100	99.97	99.97	100	99.99	99.96	99.97	99.99
Salmonella_343076_217103	99.91	99.98	99.95	99.97	99.97	99.92	99.97	99.96	99.97	99.98	99.97	99.97	99.97	99.97	99.97	99.97	99.97	99.95	99.96	99.97	99.97	99.97	99.98	99.97	99.93	99.97	99.97	99.97	99.97	99.96	99.97	99.97	99.97	99.96	99.96	99.97	99.97	99.97	99.98	---	99.98	99.97	99.99	99.99	99.98	99.97	99.94	99.96	99.96
Salmonella_343076_227128	99.91	100	99.96	100	100	99.93	99.99	100	99.99	99.99	100	99.99	100	100	99.99	99.99	100	99.96	99.97	100	100	99.99	100	100	99.94	99.99	99.99	99.99	99.97	99.97	99.99	99.99	99.99	99.97	99.99	99.99	99.99	99.99	100	99.96	---	100	99.97	99.97	99.99	99.99	99.96	99.97	99.99
Salmonella_343076_232188	99.91	100	99.96	100	100	99.93	99.99	100	99.99	100	99.99	99.99	100	99.99	99.99	99.99	100	99.96	99.97	100	100	99.99	100	99.99	99.94	99.99	99.99	99.99	99.97	99.97	99.99	99.99	99.99	99.97	99.99	99.99	99.99	99.99	100	99.96	100	---	99.97	99.97	99.99	99.99	99.96	99.97	99.99
Salmonella_343076_241106	99.9	99.97	99.94	99.97	99.97	99.92	99.97	99.96	99.96	99.97	99.97	99.97	99.96	99.97	99.96	99.98	99.97	99.94	99.96	99.97	99.96	99.97	99.97	99.96	99.93	99.97	99.96	99.97	99.96	99.96	99.97	99.97	99.97	99.96	99.96	99.96	99.97	99.97	99.98	99.99	99.97	99.97	---	100	99.97	99.98	99.95	99.96	99.96
Salmonella_343076_248190	99.9	99.97	99.94	99.97	99.97	99.92	99.96	99.96	99.96	99.97	99.97	99.97	99.96	99.97	99.96	99.98	99.97	99.94	99.95	99.97	99.96	99.97	99.97	99.96	99.93	99.97	99.96	99.97	99.96	99.96	99.98	99.97	99.97	99.96	99.96	99.97	99.97	99.97	99.97	99.99	99.97	99.97	100	---	99.97	99.98	99.95	99.95	99.96
Salmonella_343076_249107	99.91	100	99.96	100	100	99.93	99.99	100	99.99	99.99	100	99.99	100	100	99.99	99.99	99.99	99.96	99.97	99.99	100	99.99	99.99	100	99.94	99.99	100	99.99	99.97	99.97	99.99	99.99	99.99	99.97	99.99	99.99	99.99	99.99	100	99.96	99.99	99.99	99.97	99.97	---	99.99	99.96	99.97	99.99
Salmonella_343076_252143	99.91	99.99	99.96	99.99	99.99	99.93	99.99	99.99	99.99	99.99	99.99	100	99.99	99.99	99.98	99.99	99.99	99.96	99.96	99.99	99.99	99.99	99.99	99.99	99.94	99.99	99.99	100	99.97	99.97	100	99.99	100	99.97	99.99	99.99	100	100	99.99	99.96	99.99	99.99	99.97	99.97	99.99	---	99.96	99.96	99.99
Salmonella_343076_253155	99.89	99.97	99.98	99.96	99.98	99.9	99.97	99.95	99.96	99.97	99.96	99.96	99.95	99.96	99.97	99.98	99.96	99.96	99.95	99.96	99.97	99.98	99.97	99.95	99.97	99.97	99.97	99.97	99.96	99.95	99.97	99.97	99.97	99.97	99.96	99.96	99.97	99.97	99.96	99.94	99.97	99.97	99.97	99.96	99.96	99.98	---	99.99	99.96
Salmonella_343076_269157	99.9	99.97	99.98	99.96	99.98	99.91	99.97	99.95	99.96	99.97	99.97	99.96	99.96	99.96	99.97	99.97	99.96	99.97	99.95	99.96	99.97	99.97	99.97	99.96	99.98	99.98	99.97	99.97	99.97	99.94	99.96	99.98	99.96	99.97	99.95	99.96	99.97	99.97	99.97	99.95	99.97	99.98	99.96	99.95	99.97	99.97	99.99	---	99.96
Salmonella_343076_294172	99.91	99.99	99.96	99.99	99.99	99.93	99.99	99.99	99.99	99.99	99.99	100	99.99	99.99	99.98	100	99.99	99.96	99.96	99.99	99.99	99.99	99.99	99.99	99.94	99.99	99.99	100	99.97	99.97	99.99	99.99	99.99	99.98	100	99.99	100	100	99.99	99.96	99.99	99.99	99.97	99.97	99.99	100	99.96	99.96	---
Salmonella_343077_211171	99.91	100	99.96	100	99.99	99.93	99.99	100	99.99	100	99.99	99.99	100	99.99	99.99	99.99	99.99	99.96	99.97	99.99	100	99.99	99.99	100	99.95	99.99	99.99	99.99	99.97	99.96	99.99	99.99	99.99	99.97	99.99	99.99	99.99	99.99	99.99	99.96	99.99	99.99	99.97	99.97	100	99.99	99.95	99.97	99.99
Salmonella_343077_212138	99.91	99.98	99.95	99.97	99.97	99.92	99.97	99.96	99.97	99.98	99.97	99.97	99.96	99.97	99.97	99.97	99.97	99.95	99.96	99.97	99.97	99.97	99.98	99.97	99.93	99.97	99.97	99.97	99.97	99.96	99.97	99.97	99.97	99.96	99.96	99.97	99.97	99.97	99.98	100	99.98	99.97	99.99	99.99	99.98	99.97	99.94	99.96	99.96
Salmonella_343077_212159	99.97	99.98	99.96	99.98	99.98	99.99	99.98	99.97	99.98	99.98	99.98	99.98	99.97	99.98	99.97	99.98	99.98	99.96	99.96	99.98	99.98	99.97	99.98	99.98	99.94	99.98	99.98	99.98	99.97	99.96	99.97	99.98	99.98	99.97	99.97	99.98	99.98	99.98	99.98	99.97	99.98	99.98	99.97	99.97	99.98	99.98	99.95	99.97	99.97
Salmonella_343077_213147	99.92	99.98	99.98	99.98	99.98	99.93	99.98	99.97	99.98	99.98	99.98	99.98	99.97	99.98	99.97	99.98	99.98	99.99	99.96	99.98	99.97	99.99	99.98	99.97	99.99	99.98	99.98	99.99	99.97	99.97	99.99	99.98	99.99	99.99	99.98	99.98	99.98	99.99	99.98	99.96	99.98	99.98	99.98	99.97	99.98	99.99	99.99	99.99	99.97
Salmonella_343077_214135	99.91	100	99.96	100	100	99.93	99.99	100	99.99	100	100	99.99	100	99.99	99.99	99.99	99.99	99.96	99.97	99.99	100	99.99	99.99	100	99.94	99.99	100	99.99	99.97	99.97	99.99	99.99	99.99	99.97	99.99	99.99	99.99	99.99	100	99.96	100	99.99	99.97	99.97	100	99.99	99.95	99.96	99.99
Salmonella_343077_214162	99.91	99.99	99.96	99.99	99.99	99.92	99.99	99.99	99.99	99.99	99.99	99.99	99.99	99.99	99.98	99.99	99.99	99.96	99.96	99.99	99.99	99.99	99.99	99.99	99.94	99.99	99.99	99.99	99.97	99.97	99.99	99.99	99.99	99.97	99.99	99.99	99.99	99.99	99.99	99.96	99.99	99.99	99.97	99.97	99.99	99.99	99.96	99.96	99.99
Salmonella_343077_215174	99.91	100	99.96	100	100	99.93	99.99	100	99.99	100	99.99	99.99	99.99	100	99.99	99.99	99.99	99.96	99.97	99.99	100	99.99	100	99.99	99.94	99.99	99.99	99.99	99.97	99.97	99.99	99.99	99.99	99.97	99.99	99.99	99.99	99.99	99.99	99.96	99.99	99.99	99.96	99.97	99.99	99.99	99.96	99.97	99.98
Salmonella_343077_228140	99.9	99.98	99.98	99.96	99.98	99.91	99.97	99.96	99.96	99.97	99.97	99.96	99.96	99.96	99.97	99.97	99.96	99.97	99.95	99.96	99.97	99.97	99.97	99.96	99.98	99.97	99.97	99.96	99.97	99.94	99.97	99.97	99.96	99.97	99.95	99.96	99.97	99.97	99.97	99.95	99.97	99.98	99.96	99.95	99.97	99.97	99.99	99.99	99.96
Salmonella_343077_228157	99.91	99.99	99.96	99.98	99.98	99.92	99.98	99.98	99.98	99.99	99.98	99.99	99.99	99.98	99.98	99.99	99.98	99.95	99.97	99.98	99.98	99.99	99.98	99.98	99.94	99.98	99.98	99.99	99.97	99.97	99.99	99.98	99.99	99.98	99.99	99.98	99.99	99.99	99.98	99.96	99.98	99.99	99.97	99.97	99.98	99.99	99.96	99.96	99.99
Salmonella_343077_255118	99.9	99.97	99.94	99.97	99.97	99.92	99.96	99.96	99.96	99.97	99.97	99.97	99.96	99.97	99.96	99.98	99.97	99.94	99.96	99.97	99.96	99.97	99.97	99.96	99.93	99.97	99.97	99.97	99.96	99.96	99.98	99.97	99.97	99.96	99.96	99.97	99.97	99.97	99.98	99.99	99.97	99.97	100	100	99.97	99.98	99.95	99.96	99.96
Salmonella_343077_260153	99.91	100	99.96	100	100	99.93	99.99	100	99.99	99.99	99.99	99.99	99.99	99.99	99.99	99.99	99.99	99.96	99.97	99.99	100	99.99	99.99	99.99	99.94	99.99	99.99	99.99	99.97	99.96	99.99	99.99	99.99	99.97	99.99	99.99	99.99	99.99	99.99	99.96	100	100	99.96	99.97	99.99	99.99	99.96	99.96	99.98
Salmonella_343077_267164	99.9	99.97	99.94	99.97	99.97	99.92	99.96	99.96	99.96	99.97	99.97	99.97	99.96	99.97	99.96	99.97	99.97	99.94	99.96	99.97	99.96	99.97	99.97	99.96	99.93	99.97	99.96	99.97	99.96	99.96	99.97	99.97	99.97	99.96	99.96	99.97	99.97	99.97	99.97	99.99	99.97	99.97	100	99.99	99.97	99.98	99.95	99.96	99.96
Salmonella_343077_278127	99.91	99.99	99.96	99.99	99.99	99.93	99.99	99.99	99.99	99.99	99.99	99.99	99.99	99.99	99.98	100	99.99	99.95	99.97	99.99	99.99	100	99.99	99.99	99.94	99.99	99.99	100	99.97	99.97	100	99.99	100	99.98	100	99.99	100	99.99	99.99	99.96	99.99	99.99	99.97	99.98	99.99	100	99.96	99.96	100
Salmonella_343077_281186	99.96	99.98	99.96	99.98	99.98	99.99	99.97	99.97	99.97	99.97	99.98	99.98	99.97	99.97	99.97	99.98	99.98	99.96	99.96	99.98	99.97	99.98	99.97	99.97	99.96	99.97	99.98	99.98	99.96	99.97	99.98	99.97	99.98	99.97	99.98	99.98	99.98	99.98	99.97	99.96	99.98	99.97	99.98	99.97	99.97	99.98	99.97	99.96	99.97
Salmonella_343077_285138	99.91	99.99	99.96	99.99	99.99	99.92	99.98	99.99	99.98	99.99	99.99	99.99	99.99	99.99	99.98	99.99	99.98	99.95	99.97	99.99	99.99	99.99	99.99	99.99	99.94	99.99	99.99	99.98	99.97	99.97	99.98	99.99	99.98	99.97	99.99	99.99	99.99	99.98	99.99	99.96	99.99	99.99	99.97	99.96	99.99	99.99	99.95	99.96	99.98
Salmonella_343077_286126	99.91	99.99	99.96	100	99.99	99.93	99.99	100	99.99	100	100	99.99	100	99.99	99.99	99.99	99.99	99.96	99.97	99.99	100	99.99	99.99	100	99.94	99.99	99.99	99.99	99.97	99.97	99.99	100	99.99	99.97	99.99	100	99.99	99.99	100	99.96	100	100	99.97	99.97	100	99.99	99.96	99.97	99.99
Salmonella_343077_292148	99.91	99.99	99.96	99.99	99.99	99.93	99.99	99.99	99.99	99.99	99.99	99.99	99.99	99.99	99.98	99.99	99.99	99.96	99.96	99.99	99.99	100	99.99	99.99	99.94	99.99	99.99	99.99	99.97	99.97	99.99	99.99	99.99	99.97	100	99.99	100	100	99.99	99.96	99.99	99.99	99.97	99.97	99.99	100	99.96	99.96	99.99
Salmonella_343078_201101	99.91	99.99	99.96	99.99	99.99	99.93	99.99	99.99	99.99	99.99	99.99	100	99.99	99.99	99.98	100	99.99	99.96	99.97	99.99	99.99	100	99.99	99.99	99.94	99.99	99.99	100	99.97	99.97	100	99.99	99.99	99.98	99.99	99.99	100	100	99.99	99.96	99.99	99.99	99.97	99.97	99.99	100	99.96	99.96	99.99
Salmonella_343078_203125	99.91	99.99	99.96	99.99	99.99	99.93	99.99	99.99	99.99	99.99	100	99.99	99.99	99.99	99.99	99.99	99.99	99.96	99.97	99.99	99.99	99.98	99.99	99.99	99.94	99.99	99.99	99.99	99.97	99.96	99.99	99.99	99.99	99.97	99.99	99.99	99.99	99.99	99.99	99.96	99.99	99.99	99.97	99.97	99.99	99.99	99.95	99.97	99.98
Salmonella_343078_211126	99.91	100	99.96	99.99	99.99	99.93	99.99	99.99	99.99	99.99	100	99.99	100	99.99	99.99	99.99	99.99	99.96	99.96	99.99	99.99	99.99	99.99	99.99	99.95	99.99	99.99	99.99	99.97	99.96	99.99	99.99	99.99	99.97	99.99	99.99	99.99	99.99	100	99.96	100	99.99	99.97	99.97	100	99.99	99.96	99.97	99.99
Salmonella_343078_223175	99.91	99.99	99.96	99.99	99.99	99.93	99.99	99.99	99.99	99.99	99.99	99.99	99.99	99.99	99.98	99.99	99.99	99.96	99.96	99.99	99.99	99.99	99.99	99.99	99.94	99.99	99.99	99.99	99.97	99.97	99.99	99.99	99.99	99.98	99.99	99.99	100	100	99.99	99.96	99.99	99.99	99.97	99.97	99.99	100	99.96	99.96	99.99
Salmonella_343078_228140	99.91	99.99	99.96	99.99	99.99	99.93	99.99	100	99.99	100	99.99	99.99	99.99	99.99	99.99	99.99	99.99	99.96	99.96	99.99	99.99	99.99	99.99	99.99	99.94	99.99	99.99	99.99	99.97	99.96	99.99	99.99	99.99	99.97	99.99	99.99	99.99	99.99	99.99	99.96	99.99	99.99	99.96	99.97	99.99	99.99	99.95	99.96	99.99
Salmonella_343078_251131	99.91	99.99	99.96	99.99	99.99	99.92	99.98	99.99	99.99	99.99	99.99	99.99	99.99	99.99	99.98	99.99	99.99	99.95	99.97	99.99	99.99	99.99	99.99	99.99	99.95	99.99	99.99	99.98	99.97	99.97	99.98	99.99	99.98	99.97	99.99	99.99	99.99	99.99	99.99	99.96	99.99	99.99	99.97	99.96	99.99	99.99	99.96	99.96	99.98
Salmonella_343078_256191	99.96	99.98	99.95	99.98	99.98	99.99	99.98	99.97	99.98	99.98	99.98	99.98	99.97	99.98	99.97	99.98	99.98	99.95	99.96	99.98	99.97	99.98	99.98	99.97	99.94	99.98	99.98	99.98	99.97	99.97	99.98	99.98	99.98	99.97	99.98	99.98	99.98	99.98	99.98	99.96	99.98	99.98	99.98	99.97	99.98	99.99	99.96	99.96	99.97
Salmonella_343078_273110	99.91	99.99	99.96	99.99	99.99	99.93	99.99	99.99	99.99	99.99	99.99	100	99.99	99.99	99.99	100	99.99	99.96	99.96	99.99	99.99	100	99.99	99.99	99.94	99.99	99.99	100	99.97	99.97	100	99.99	100	99.97	100	99.99	100	99.99	99.99	99.96	99.99	99.99	99.97	99.97	99.99	100	99.96	99.96	99.99
Min	99.89
Max	100
[truncated: 25 more columns]

## Sheet: ANIm
Supplementary table 2. Sheet 3. Average Nucleotide Identity calculated by MUMMER
	NC_003198.1	Salmonella_311189_201186	Salmonella_311189_202186	Salmonella_311189_203186	Salmonella_311189_204186	Salmonella_311189_205186	Salmonella_311189_206186	Salmonella_311189_207186	Salmonella_311189_208103	Salmonella_311189_208186	Salmonella_311189_209186	Salmonella_311189_210186	Salmonella_311189_211186	Salmonella_311189_212186	Salmonella_311189_213186	Salmonella_311189_214186	Salmonella_311189_215186	Salmonella_311189_216103	Salmonella_311189_217103	Salmonella_311189_217186	Salmonella_311189_218186	Salmonella_311189_219186	Salmonella_311189_220186	Salmonella_311189_221186	Salmonella_311189_222186	Salmonella_311189_223186	Salmonella_311189_224186	Salmonella_311189_231186	Salmonella_311189_232103	Salmonella_311189_239103	Salmonella_311189_252186	Salmonella_311189_255186	Salmonella_311189_256186	Salmonella_311189_268103	Salmonella_311189_268186	Salmonella_311189_269186	Salmonella_311189_282186	Salmonella_311189_291186	Salmonella_343076_202113	Salmonella_343076_217103	Salmonella_343076_227128	Salmonella_343076_232188	Salmonella_343076_241106	Salmonella_343076_248190	Salmonella_343076_249107	Salmonella_343076_252143	Salmonella_343076_253155	Salmonella_343076_269157	Salmonella_343076_294172
NC_003198.1	---	99.87	99.86	99.87	99.87	99.85	99.85	99.87	99.86	99.87	99.87	99.86	99.87	99.86	99.87	99.86	99.86	99.87	99.86	99.87	99.87	99.87	99.87	99.87	99.86	99.86	99.86	99.87	99.86	99.86	99.86	99.86	99.86	99.87	99.87	99.87	99.87	99.87	99.87	99.87	99.87	99.87	99.87	99.87	99.87	99.87	99.87	99.86	99.87
Salmonella_311189_201186	99.87	---	99.9	99.91	99.91	99.87	99.91	99.91	99.91	99.91	99.91	99.91	99.91	99.91	99.91	99.91	99.91	99.9	99.89	99.91	99.92	99.91	99.91	99.92	99.9	99.91	99.91	99.91	99.89	99.9	99.91	99.91	99.91	99.9	99.91	99.91	99.91	99.91	99.91	99.9	99.91	99.91	99.9	99.9	99.91	99.91	99.9	99.9	99.91
Salmonella_311189_202186	99.86	99.9	---	99.91	99.9	99.87	99.9	99.9	99.9	99.91	99.9	99.91	99.9	99.91	99.9	99.9	99.9	99.91	99.89	99.9	99.91	99.91	99.9	99.91	99.9	99.9	99.9	99.9	99.89	99.9	99.9	99.9	99.9	99.91	99.91	99.9	99.9	99.9	99.9	99.9	99.91	99.9	99.9	99.9	99.9	99.9	99.91	99.91	99.9
Salmonella_311189_203186	99.87	99.91	99.91	---	99.91	99.88	99.91	99.92	99.91	99.92	99.91	99.92	99.91	99.91	99.91	99.91	99.91	99.91	99.89	99.91	99.92	99.91	99.91	99.92	99.9	99.91	99.91	99.91	99.89	99.9	99.91	99.91	99.91	99.9	99.91	99.91	99.91	99.91	99.91	99.9	99.91	99.91	99.9	99.9	99.91	99.91	99.9	99.9	99.91
Salmonella_311189_204186	99.87	99.91	99.9	99.91	---	99.87	99.9	99.91	99.91	99.91	99.91	99.91	99.91	99.91	99.91	99.91	99.91	99.91	99.89	99.91	99.91	99.91	99.91	99.92	99.9	99.91	99.91	99.91	99.89	99.89	99.91	99.91	99.91	99.9	99.91	99.91	99.91	99.91	99.92	99.9	99.91	99.91	99.9	99.9	99.91	99.91	99.9	99.9	99.91
Salmonella_311189_205186	99.85	99.87	99.87	99.87	99.87	---	99.87	99.87	99.87	99.87	99.87	99.87	99.87	99.87	99.87	99.87	99.87	99.88	99.86	99.87	99.88	99.87	99.87	99.88	99.87	99.87	99.87	99.87	99.87	99.87	99.87	99.87	99.87	99.87	99.87	99.87	99.88	99.87	99.87	99.87	99.87	99.87	99.87	99.87	99.87	99.88	99.87	99.87	99.87
Salmonella_311189_206186	99.85	99.91	99.9	99.91	99.9	99.87	---	99.91	99.91	99.91	99.9	99.91	99.91	99.91	99.9	99.91	99.9	99.9	99.89	99.91	99.91	99.9	99.91	99.91	99.89	99.91	99.91	99.9	99.89	99.89	99.9	99.9	99.9	99.9	99.91	99.9	99.9	99.91	99.9	99.9	99.9	99.91	99.89	99.9	99.9	99.9	99.89	99.9	99.9
Salmonella_311189_207186	99.87	99.91	99.9	99.92	99.91	99.87	99.91	---	99.91	99.92	99.91	99.91	99.91	99.91	99.91	99.91	99.91	99.91	99.89	99.91	99.92	99.91	99.91	99.92	99.9	99.91	99.91	99.91	99.89	99.9	99.91	99.91	99.91	99.9	99.91	99.91	99.91	99.91	99.91	99.9	99.91	99.91	99.9	99.9	99.91	99.91	99.9	99.9	99.91
Salmonella_311189_208103	99.86	99.91	99.9	99.91	99.91	99.87	99.91	99.91	---	99.91	99.91	99.91	99.91	99.91	99.91	99.91	99.91	99.9	99.89	99.91	99.91	99.91	99.91	99.91	99.9	99.91	99.91	99.91	99.89	99.89	99.91	99.91	99.91	99.9	99.91	99.91	99.91	99.91	99.91	99.9	99.91	99.91	99.9	99.9	99.91	99.91	99.9	99.9	99.91
Salmonella_311189_208186	99.87	99.91	99.91	99.92	99.91	99.87	99.91	99.92	99.91	---	99.91	99.91	99.91	99.91	99.91	99.91	99.91	99.91	99.89	99.91	99.92	99.91	99.91	99.92	99.9	99.91	99.91	99.91	99.89	99.9	99.91	99.91	99.91	99.9	99.91	99.91	99.91	99.91	99.92	99.9	99.92	99.91	99.9	99.9	99.91	99.91	99.9	99.9	99.91
Salmonella_311189_209186	99.87	99.91	99.9	99.91	99.91	99.87	99.9	99.91	99.91	99.91	---	99.91	99.91	99.91	99.91	99.91	99.91	99.91	99.89	99.91	99.91	99.91	99.91	99.91	99.9	99.91	99.91	99.91	99.89	99.9	99.91	99.91	99.91	99.9	99.91	99.91	99.92	99.91	99.92	99.9	99.91	99.91	99.9	99.9	99.91	99.91	99.9	99.9	99.91
Salmonella_311189_210186	99.86	99.91	99.91	99.92	99.91	99.87	99.91	99.91	99.91	99.91	99.91	---	99.91	99.91	99.91	99.91	99.91	99.9	99.89	99.91	99.91	99.91	99.91	99.91	99.9	99.91	99.91	99.91	99.89	99.9	99.91	99.91	99.91	99.9	99.91	99.91	99.91	99.91	99.91	99.9	99.91	99.91	99.9	99.9	99.91	99.91	99.9	99.9	99.91
Salmonella_311189_211186	99.87	99.91	99.9	99.91	99.91	99.87	99.91	99.91	99.91	99.91	99.91	99.91	---	99.91	99.91	99.91	99.91	99.9	99.89	99.91	99.91	99.91	99.91	99.91	99.9	99.91	99.91	99.91	99.89	99.9	99.91	99.91	99.91	99.9	99.91	99.91	99.91	99.91	99.91	99.9	99.91	99.91	99.9	99.9	99.91	99.91	99.9	99.9	99.91
Salmonella_311189_212186	99.86	99.91	99.91	99.91	99.91	99.87	99.91	99.91	99.91	99.91	99.91	99.91	99.91	---	99.91	99.91	99.91	99.9	99.89	99.91	99.91	99.91	99.91	99.91	99.9	99.91	99.91	99.91	99.9	99.89	99.91	99.91	99.91	99.9	99.91	99.91	99.91	99.91	99.91	99.9	99.91	99.91	99.9	99.9	99.91	99.91	99.9	99.9	99.91
Salmonella_311189_213186	99.87	99.91	99.9	99.91	99.91	99.87	99.9	99.91	99.91	99.91	99.91	99.91	99.91	99.91	---	99.91	99.91	99.9	99.89	99.91	99.91	99.91	99.91	99.91	99.9	99.91	99.91	99.91	99.89	99.89	99.91	99.91	99.91	99.9	99.91	99.91	99.91	99.91	99.91	99.9	99.91	99.91	99.9	99.9	99.91	99.91	99.9	99.9	99.91
Salmonella_311189_214186	99.86	99.91	99.9	99.91	99.91	99.87	99.91	99.91	99.91	99.91	99.91	99.91	99.91	99.91	99.91	---	99.91	99.9	99.89	99.91	99.91	99.91	99.91	99.91	99.9	99.91	99.91	99.91	99.89	99.89	99.91	99.91	99.91	99.9	99.91	99.91	99.91	99.91	99.91	99.9	99.91	99.91	99.9	99.9	99.91	99.91	99.9	99.9	99.91
Salmonella_311189_215186	99.86	99.91	99.9	99.91	99.91	99.87	99.9	99.91	99.91	99.91	99.91	99.91	99.91	99.91	99.91	99.91	---	99.9	99.89	99.91	99.91	99.91	99.91	99.92	99.9	99.91	99.91	99.91	99.89	99.89	99.91	99.91	99.91	99.9	99.91	99.91	99.91	99.91	99.91	99.9	99.91	99.91	99.9	99.9	99.91	99.91	99.9	99.9	99.91
Salmonella_311189_216103	99.87	99.9	99.91	99.91	99.91	99.88	99.9	99.91	99.9	99.91	99.91	99.9	99.9	99.9	99.9	99.9	99.91	---	99.9	99.9	99.91	99.9	99.91	99.91	99.91	99.9	99.9	99.91	99.9	99.9	99.9	99.9	99.9	99.91	99.91	99.91	99.91	99.9	99.91	99.9	99.91	99.9	99.9	99.91	99.91	99.91	99.91	99.91	99.91
Salmonella_311189_217103	99.86	99.89	99.89	99.89	99.89	99.86	99.89	99.89	99.89	99.89	99.89	99.89	99.89	99.89	99.89	99.89	99.89	99.9	---	99.89	99.89	99.89	99.89	99.9	99.89	99.89	99.89	99.9	99.91	99.91	99.89	99.89	99.89	99.9	99.89	99.89	99.89	99.89	99.89	99.9	99.89	99.89	99.9	99.9	99.9	99.9	99.9	99.9	99.89
Salmonella_311189_217186	99.87	99.91	99.9	99.91	99.91	99.87	99.91	99.91	99.91	99.91	99.91	99.91	99.91	99.91	99.91	99.91	99.91	99.9	99.89	---	99.91	99.91	99.91	99.91	99.9	99.91	99.91	99.91	99.89	99.9	99.91	99.91	99.91	99.9	99.91	99.91	99.91	99.91	99.91	99.9	99.91	99.91	99.9	99.9	99.91	99.91	99.9	99.9	99.91
Salmonella_311189_218186	99.87	99.92	99.91	99.92	99.91	99.88	99.91	99.92	99.91	99.92	99.91	99.91	99.91	99.91	99.91	99.91	99.91	99.91	99.89	99.91	---	99.91	99.91	99.92	99.9	99.91	99.91	99.91	99.9	99.9	99.91	99.91	99.91	99.9	99.91	99.91	99.91	99.91	99.92	99.9	99.92	99.91	99.9	99.91	99.91	99.91	99.9	99.9	99.91
Salmonella_311189_219186	99.87	99.91	99.91	99.91	99.91	99.87	99.9	99.91	99.91	99.91	99.91	99.91	99.91	99.91	99.91	99.91	99.91	99.9	99.89	99.91	99.91	---	99.91	99.92	99.9	99.91	99.91	99.91	99.89	99.9	99.91	99.91	99.91	99.9	99.91	99.91	99.91	99.91	99.91	99.9	99.91	99.91	99.9	99.9	99.91	99.91	99.9	99.9	99.91
Salmonella_311189_220186	99.87	99.91	99.9	99.91	99.91	99.87	99.91	99.91	99.91	99.91	99.91	99.91	99.91	99.91	99.91	99.91	99.91	99.91	99.89	99.91	99.91	99.91	---	99.92	99.9	99.91	99.91	99.91	99.89	99.9	99.91	99.91	99.91	99.9	99.91	99.91	99.91	99.91	99.92	99.9	99.91	99.91	99.9	99.9	99.91	99.91	99.9	99.9	99.91
Salmonella_311189_221186	99.87	99.92	99.91	99.92	99.92	99.88	99.91	99.92	99.91	99.92	99.91	99.91	99.91	99.91	99.91	99.91	99.92	99.91	99.9	99.91	99.92	99.92	99.92	---	99.9	99.91	99.91	99.92	99.9	99.9	99.91	99.91	99.91	99.9	99.92	99.91	99.92	99.91	99.92	99.9	99.92	99.91	99.9	99.9	99.92	99.91	99.91	99.91	99.92
Salmonella_311189_222186	99.86	99.9	99.9	99.9	99.9	99.87	99.89	99.9	99.9	99.9	99.9	99.9	99.9	99.9	99.9	99.9	99.9	99.91	99.89	99.9	99.9	99.9	99.9	99.9	---	99.9	99.9	99.9	99.89	99.89	99.9	99.9	99.9	99.91	99.9	99.9	99.9	99.9	99.9	99.9	99.9	99.9	99.9	99.9	99.9	99.9	99.91	99.91	99.9
Salmonella_311189_223186	99.86	99.91	99.9	99.91	99.91	99.87	99.91	99.91	99.91	99.91	99.91	99.91	99.91	99.91	99.91	99.91	99.91	99.9	99.89	99.91	99.91	99.91	99.91	99.91	99.9	---	99.91	99.91	99.89	99.89	99.91	99.91	99.91	99.9	99.91	99.91	99.91	99.91	99.91	99.9	99.91	99.91	99.9	99.9	99.91	99.91	99.9	99.9	99.91
Salmonella_311189_224186	99.86	99.91	99.9	99.91	99.91	99.87	99.91	99.91	99.91	99.91	99.91	99.91	99.91	99.91	99.91	99.91	99.91	99.9	99.89	99.91	99.91	99.91	99.91	99.91	99.9	99.91	---	99.91	99.89	99.89	99.91	99.91	99.91	99.9	99.91	99.91	99.91	99.91	99.91	99.9	99.91	99.91	99.9	99.9	99.91	99.91	99.9	99.9	99.91
Salmonella_311189_231186	99.87	99.91	99.9	99.91	99.91	99.87	99.9	99.91	99.91	99.91	99.91	99.91	99.91	99.91	99.91	99.91	99.91	99.91	99.9	99.91	99.91	99.91	99.91	99.92	99.9	99.91	99.91	---	99.89	99.9	99.91	99.91	99.91	99.9	99.92	99.91	99.92	99.91	99.92	99.9	99.92	99.91	99.9	99.9	99.91	99.91	99.91	99.9	99.91
Salmonella_311189_232103	99.86	99.89	99.89	99.89	99.89	99.87	99.89	99.89	99.89	99.89	99.89	99.89	99.89	99.9	99.89	99.89	99.89	99.9	99.91	99.89	99.9	99.89	99.89	99.9	99.89	99.89	99.89	99.89	---	99.91	99.89	99.89	99.89	99.9	99.9	99.89	99.9	99.89	99.9	99.9	99.9	99.89	99.9	99.9	99.9	99.9	99.9	99.89	99.89
Salmonella_311189_239103	99.86	99.9	99.9	99.9	99.89	99.87	99.89	99.9	99.89	99.9	99.9	99.9	99.9	99.89	99.89	99.89	99.89	99.9	99.91	99.9	99.9	99.9	99.9	99.9	99.89	99.89	99.89	99.9	99.91	---	99.9	99.89	99.89	99.9	99.9	99.89	99.9	99.89	99.9	99.9	99.9	99.9	99.9	99.9	99.9	99.9	99.9	99.9	99.9
Salmonella_311189_252186	99.86	99.91	99.9	99.91	99.91	99.87	99.9	99.91	99.91	99.91	99.91	99.91	99.91	99.91	99.91	99.91	99.91	99.9	99.89	99.91	99.91	99.91	99.91	99.91	99.9	99.91	99.91	99.91	99.89	99.9	---	99.91	99.91	99.9	99.91	99.91	99.91	99.91	99.91	99.9	99.91	99.91	99.9	99.9	99.91	99.91	99.9	99.9	99.91
Salmonella_311189_255186	99.86	99.91	99.9	99.91	99.91	99.87	99.9	99.91	99.91	99.91	99.91	99.91	99.91	99.91	99.91	99.91	99.91	99.9	99.89	99.91	99.91	99.91	99.91	99.91	99.9	99.91	99.91	99.91	99.89	99.89	99.91	---	99.91	99.9	99.91	99.91	99.91	99.91	99.91	99.9	99.91	99.91	99.9	99.9	99.91	99.91	99.9	99.9	99.91
Salmonella_311189_256186	99.86	99.91	99.9	99.91	99.91	99.87	99.9	99.91	99.91	99.91	99.91	99.91	99.91	99.91	99.91	99.91	99.91	99.9	99.89	99.91	99.91	99.91	99.91	99.91	99.9	99.91	99.91	99.91	99.89	99.89	99.91	99.91	---	99.9	99.91	99.91	99.91	99.91	99.91	99.9	99.91	99.91	99.9	99.9	99.91	99.91	99.9	99.9	99.91
Salmonella_311189_268103	99.87	99.9	99.91	99.9	99.9	99.87	99.9	99.9	99.9	99.9	99.9	99.9	99.9	99.9	99.9	99.9	99.9	99.91	99.9	99.9	99.9	99.9	99.9	99.9	99.91	99.9	99.9	99.9	99.9	99.9	99.9	99.9	99.9	---	99.9	99.9	99.9	99.9	99.9	99.9	99.9	99.9	99.9	99.9	99.9	99.91	99.91	99.91	99.9
Salmonella_311189_268186	99.87	99.91	99.91	99.91	99.91	99.87	99.91	99.91	99.91	99.91	99.91	99.91	99.91	99.91	99.91	99.91	99.91	99.91	99.89	99.91	99.91	99.91	99.91	99.92	99.9	99.91	99.91	99.92	99.9	99.9	99.91	99.91	99.91	99.9	---	99.91	99.91	99.91	99.91	99.9	99.91	99.91	99.9	99.91	99.91	99.91	99.9	99.9	99.91
Salmonella_311189_269186	99.87	99.91	99.9	99.91	99.91	99.87	99.9	99.91	99.91	99.91	99.91	99.91	99.91	99.91	99.91	99.91	99.91	99.91	99.89	99.91	99.91	99.91	99.91	99.91	99.9	99.91	99.91	99.91	99.89	99.89	99.91	99.91	99.91	99.9	99.91	---	99.91	99.91	99.91	99.9	99.91	99.91	99.9	99.9	99.91	99.91	99.9	99.9	99.91
Salmonella_311189_282186	99.87	99.91	99.9	99.91	99.91	99.88	99.9	99.91	99.91	99.91	99.92	99.91	99.91	99.91	99.91	99.91	99.91	99.91	99.89	99.91	99.91	99.91	99.91	99.92	99.9	99.91	99.91	99.92	99.9	99.9	99.91	99.91	99.91	99.9	99.91	99.91	---	99.91	99.92	99.91	99.91	99.91	99.9	99.91	99.91	99.92	99.9	99.91	99.91
Salmonella_311189_291186	99.87	99.91	99.9	99.91	99.91	99.87	99.91	99.91	99.91	99.91	99.91	99.91	99.91	99.91	99.91	99.91	99.91	99.9	99.89	99.91	99.91	99.91	99.91	99.91	99.9	99.91	99.91	99.91	99.89	99.89	99.91	99.91	99.91	99.9	99.91	99.91	99.91	---	99.91	99.9	99.91	99.91	99.9	99.9	99.91	99.91	99.9	99.9	99.91
Salmonella_343076_202113	99.87	99.91	99.9	99.91	99.92	99.87	99.9	99.91	99.91	99.92	99.92	99.91	99.91	99.91	99.91	99.91	99.91	99.91	99.89	99.91	99.92	99.91	99.92	99.92	99.9	99.91	99.91	99.92	99.9	99.9	99.91	99.91	99.91	99.9	99.91	99.91	99.92	99.91	---	99.91	99.92	99.91	99.9	99.91	99.92	99.92	99.9	99.9	99.92
Salmonella_343076_217103	99.87	99.9	99.9	99.9	99.9	99.87	99.9	99.9	99.9	99.9	99.9	99.9	99.9	99.9	99.9	99.9	99.9	99.9	99.9	99.9	99.9	99.9	99.9	99.9	99.9	99.9	99.9	99.9	99.9	99.9	99.9	99.9	99.9	99.9	99.9	99.9	99.91	99.9	99.91	---	99.9	99.9	99.92	99.92	99.9	99.9	99.9	99.9	99.9
Salmonella_343076_227128	99.87	99.91	99.91	99.91	99.91	99.87	99.9	99.91	99.91	99.92	99.91	99.91	99.91	99.91	99.91	99.91	99.91	99.91	99.89	99.91	99.92	99.91	99.91	99.92	99.9	99.91	99.91	99.92	99.9	99.9	99.91	99.91	99.91	99.9	99.91	99.91	99.91	99.91	99.92	99.9	---	99.91	99.9	99.9	99.91	99.91	99.9	99.9	99.91
Salmonella_343076_232188	99.87	99.91	99.9	99.91	99.91	99.87	99.91	99.91	99.91	99.91	99.91	99.91	99.91	99.91	99.91	99.91	99.91	99.9	99.89	99.91	99.91	99.91	99.91	99.91	99.9	99.91	99.91	99.91	99.89	99.9	99.91	99.91	99.91	99.9	99.91	99.91	99.91	99.91	99.91	99.9	99.91	---	99.9	99.9	99.91	99.91	99.9	99.9	99.91
Salmonella_343076_241106	99.87	99.9	99.9	99.9	99.9	99.87	99.89	99.9	99.9	99.9	99.9	99.9	99.9	99.9	99.9	99.9	99.9	99.9	99.9	99.9	99.9	99.9	99.9	99.9	99.9	99.9	99.9	99.9	99.9	99.9	99.9	99.9	99.9	99.9	99.9	99.9	99.9	99.9	99.9	99.92	99.9	99.9	---	99.92	99.9	99.9	99.9	99.9	99.9
Salmonella_343076_248190	99.87	99.9	99.9	99.9	99.9	99.87	99.9	99.9	99.9	99.9	99.9	99.9	99.9	99.9	99.9	99.9	99.9	99.91	99.9	99.9	99.91	99.9	99.9	99.9	99.9	99.9	99.9	99.9	99.9	99.9	99.9	99.9	99.9	99.9	99.9	99.9	99.91	99.9	99.91	99.92	99.9	99.9	99.92	---	99.9	99.9	99.9	99.9	99.9
Salmonella_343076_249107	99.87	99.91	99.9	99.91	99.91	99.87	99.9	99.91	99.91	99.91	99.91	99.91	99.91	99.91	99.91	99.91	99.91	99.91	99.9	99.91	99.91	99.91	99.91	99.92	99.9	99.91	99.91	99.91	99.9	99.9	99.91	99.91	99.91	99.9	99.91	99.91	99.91	99.91	99.92	99.9	99.91	99.91	99.9	99.9	---	99.91	99.91	99.9	99.91
Salmonella_343076_252143	99.87	99.91	99.9	99.91	99.91	99.88	99.9	99.91	99.91	99.91	99.91	99.91	99.91	99.91	99.91	99.91	99.91	99.91	99.9	99.91	99.91	99.91	99.91	99.91	99.9	99.91	99.91	99.91	99.9	99.9	99.91	99.91	99.91	99.91	99.91	99.91	99.92	99.91	99.92	99.9	99.91	99.91	99.9	99.9	99.91	---	99.9	99.9	99.92
Salmonella_343076_253155	99.87	99.9	99.91	99.9	99.9	99.87	99.89	99.9	99.9	99.9	99.9	99.9	99.9	99.9	99.9	99.9	99.9	99.91	99.9	99.9	99.9	99.9	99.9	99.91	99.91	99.9	99.9	99.91	99.9	99.9	99.9	99.9	99.9	99.91	99.9	99.9	99.9	99.9	99.9	99.9	99.9	99.9	99.9	99.9	99.91	99.9	---	99.91	99.9
Salmonella_343076_269157	99.86	99.9	99.91	99.9	99.9	99.87	99.9	99.9	99.9	99.9	99.9	99.9	99.9	99.9	99.9	99.9	99.9	99.91	99.9	99.9	99.9	99.9	99.9	99.91	99.91	99.9	99.9	99.9	99.89	99.9	99.9	99.9	99.9	99.91	99.9	99.9	99.91	99.9	99.9	99.9	99.9	99.9	99.9	99.9	99.9	99.9	99.91	---	99.9
Salmonella_343076_294172	99.87	99.91	99.9	99.91	99.91	99.87	99.9	99.91	99.91	99.91	99.91	99.91	99.91	99.91	99.91	99.91	99.91	99.91	99.89	99.91	99.91	99.91	99.91	99.92	99.9	99.91	99.91	99.91	99.89	99.9	99.91	99.91	99.91	99.9	99.91	99.91	99.91	99.91	99.92	99.9	99.91	99.91	99.9	99.9	99.91	99.92	99.9	99.9	---
Salmonella_343077_211171	99.86	99.91	99.9	99.91	99.91	99.87	99.9	99.91	99.91	99.91	99.91	99.91	99.91	99.91	99.91	99.91	99.91	99.9	99.89	99.91	99.91	99.91	99.91	99.91	99.9	99.91	99.91	99.91	99.89	99.89	99.91	99.91	99.91	99.9	99.91	99.91	99.91	99.91	99.91	99.9	99.91	99.91	99.9	99.9	99.91	99.91	99.9	99.9	99.91
Salmonella_343077_212138	99.87	99.9	99.9	99.9	99.9	99.87	99.89	99.9	99.9	99.9	99.9	99.9	99.9	99.9	99.9	99.9	99.9	99.9	99.9	99.9	99.9	99.9	99.9	99.9	99.9	99.9	99.9	99.9	99.9	99.9	99.9	99.9	99.9	99.9	99.9	99.9	99.9	99.9	99.9	99.92	99.9	99.9	99.91	99.92	99.9	99.9	99.9	99.9	99.9
Salmonella_343077_212159	99.85	99.87	99.87	99.87	99.87	99.86	99.87	99.87	99.87	99.87	99.87	99.87	99.87	99.87	99.87	99.87	99.87	99.87	99.86	99.87	99.87	99.87	99.87	99.87	99.87	99.87	99.87	99.87	99.87	99.86	99.87	99.87	99.87	99.87	99.87	99.87	99.87	99.87	99.87	99.87	99.87	99.87	99.87	99.87	99.87	99.87	99.87	99.87	99.87
Salmonella_343077_213147	99.86	99.9	99.9	99.9	99.9	99.87	99.89	99.9	99.89	99.9	99.9	99.9	99.9	99.9	99.9	99.9	99.9	99.91	99.89	99.9	99.9	99.9	99.9	99.9	99.91	99.9	99.9	99.9	99.89	99.89	99.9	99.9	99.9	99.91	99.9	99.9	99.9	99.9	99.9	99.9	99.9	99.9	99.9	99.9	99.9	99.9	99.9	99.91	99.9
Salmonella_343077_214135	99.87	99.91	99.9	99.91	99.91	99.87	99.9	99.91	99.91	99.91	99.91	99.91	99.91	99.91	99.91	99.91	99.91	99.91	99.9	99.91	99.91	99.91	99.91	99.92	99.9	99.91	99.91	99.91	99.9	99.9	99.91	99.91	99.91	99.9	99.91	99.91	99.91	99.91	99.91	99.9	99.91	99.91	99.9	99.9	99.92	99.91	99.9	99.9	99.91
Salmonella_343077_214162	99.86	99.91	99.9	99.91	99.91	99.87	99.9	99.91	99.91	99.91	99.91	99.91	99.91	99.91	99.91	99.91	99.91	99.9	99.89	99.91	99.91	99.91	99.91	99.91	99.9	99.91	99.91	99.91	99.89	99.89	99.91	99.91	99.91	99.9	99.91	99.91	99.91	99.91	99.91	99.9	99.91	99.91	99.9	99.9	99.91	99.91	99.9	99.9	99.91
Salmonella_343077_215174	99.87	99.91	99.91	99.91	99.91	99.87	99.91	99.91	99.91	99.92	99.91	99.91	99.91	99.91	99.91	99.91	99.91	99.91	99.9	99.91	99.92	99.91	99.91	99.91	99.9	99.91	99.91	99.91	99.9	99.9	99.91	99.91	99.91	99.9	99.91	99.91	99.91	99.91	99.91	99.9	99.91	99.91	99.9	99.9	99.92	99.91	99.9	99.9	99.91
Salmonella_343077_228140	99.87	99.9	99.91	99.91	99.9	99.88	99.9	99.9	99.9	99.91	99.9	99.9	99.9	99.9	99.9	99.9	99.9	99.91	99.89	99.9	99.91	99.9	99.9	99.91	99.91	99.9	99.9	99.9	99.9	99.9	99.9	99.9	99.9	99.91	99.9	99.9	99.91	99.9	99.91	99.9	99.91	99.9	99.9	99.9	99.9	99.9	99.91	99.91	99.9
Salmonella_343077_228157	99.86	99.91	99.9	99.91	99.91	99.87	99.9	99.91	99.91	99.91	99.91	99.91	99.91	99.91	99.91	99.91	99.91	99.9	99.89	99.91	99.91	99.91	99.91	99.91	99.9	99.91	99.91	99.91	99.89	99.89	99.91	99.91	99.91	99.9	99.91	99.91	99.91	99.91	99.91	99.9	99.91	99.91	99.9	99.9	99.91	99.91	99.9	99.9	99.91
Salmonella_343077_255118	99.87	99.9	99.9	99.9	99.9	99.87	99.9	99.9	99.9	99.9	99.9	99.9	99.9	99.9	99.9	99.9	99.9	99.9	99.9	99.9	99.9	99.9	99.9	99.91	99.9	99.9	99.9	99.9	99.9	99.9	99.9	99.9	99.9	99.9	99.9	99.9	99.91	99.9	99.91	99.92	99.9	99.9	99.92	99.92	99.9	99.9	99.9	99.9	99.9
Salmonella_343077_260153	99.87	99.91	99.9	99.91	99.91	99.87	99.9	99.91	99.91	99.91	99.91	99.91	99.91	99.91	99.91	99.91	99.91	99.9	99.89	99.91	99.91	99.91	99.91	99.92	99.9	99.91	99.91	99.91	99.89	99.89	99.91	99.91	99.91	99.9	99.91	99.91	99.91	99.91	99.91	99.9	99.91	99.91	99.9	99.9	99.91	99.91	99.9	99.9	99.91
Salmonella_343077_267164	99.86	99.9	99.9	99.9	99.9	99.87	99.89	99.9	99.9	99.9	99.9	99.9	99.9	99.9	99.9	99.9	99.9	99.9	99.89	99.9	99.9	99.9	99.9	99.9	99.9	99.9	99.9	99.9	99.89	99.9	99.9	99.9	99.9	99.9	99.9	99.9	99.9	99.9	99.9	99.91	99.9	99.9	99.91	99.91	99.9	99.9	99.9	99.9	99.9
Salmonella_343077_278127	99.87	99.91	99.9	99.91	99.91	99.87	99.9	99.91	99.91	99.91	99.91	99.91	99.91	99.91	99.91	99.91	99.91	99.91	99.9	99.91	99.91	99.91	99.91	99.92	99.9	99.91	99.91	99.92	99.89	99.9	99.91	99.91	99.91	99.9	99.91	99.91	99.92	99.91	99.92	99.9	99.92	99.91	99.9	99.9	99.91	99.91	99.9	99.9	99.91
Salmonella_343077_281186	99.86	99.87	99.86	99.87	99.87	99.87	99.87	99.87	99.87	99.87	99.87	99.87	99.87	99.87	99.87	99.87	99.87	99.86	99.86	99.87	99.88	99.87	99.87	99.88	99.86	99.87	99.87	99.88	99.86	99.87	99.87	99.87	99.87	99.87	99.87	99.87	99.88	99.87	99.88	99.87	99.87	99.87	99.87	99.87	99.87	99.88	99.86	99.86	99.87
Salmonella_343077_285138	99.86	99.91	99.9	99.91	99.91	99.87	99.9	99.91	99.91	99.91	99.91	99.91	99.91	99.91	99.91	99.91	99.91	99.91	99.89	99.91	99.91	99.91	99.91	99.91	99.9	99.91	99.91	99.91	99.89	99.89	99.91	99.91	99.91	99.9	99.91	99.91	99.91	99.91	99.92	99.9	99.91	99.91	99.9	99.9	99.91	99.91	99.9	99.9	99.91
Salmonella_343077_286126	99.87	99.91	99.9	99.91	99.91	99.87	99.91	99.91	99.91	99.91	99.91	99.91	99.91	99.91	99.91	99.91	99.91	99.91	99.9	99.91	99.92	99.91	99.91	99.92	99.9	99.91	99.91	99.91	99.89	99.9	99.91	99.91	99.91	99.9	99.91	99.91	99.91	99.91	99.91	99.9	99.91	99.91	99.9	99.9	99.91	99.91	99.9	99.9	99.91
Salmonella_343077_292148	99.87	99.91	99.9	99.91	99.91	99.87	99.9	99.91	99.91	99.91	99.91	99.91	99.91	99.91	99.91	99.91	99.91	99.91	99.89	99.91	99.91	99.91	99.91	99.92	99.9	99.91	99.91	99.91	99.89	99.9	99.91	99.91	99.91	99.9	99.91	99.91	99.92	99.91	99.92	99.9	99.92	99.91	99.9	99.9	99.91	99.92	99.9	99.9	99.92
Salmonella_343078_201101	99.87	99.91	99.91	99.91	99.91	99.87	99.91	99.91	99.91	99.92	99.91	99.91	99.91	99.91	99.91	99.91	99.91	99.91	99.9	99.91	99.92	99.91	99.91	99.92	99.9	99.91	99.91	99.91	99.9	99.9	99.91	99.91	99.91	99.91	99.91	99.91	99.91	99.91	99.91	99.9	99.91	99.91	99.9	99.9	99.91	99.91	99.91	99.91	99.91
Salmonella_343078_203125	99.86	99.91	99.9	99.91	99.91	99.87	99.9	99.91	99.91	99.91	99.91	99.91	99.91	99.91	99.91	99.91	99.91	99.9	99.89	99.91	99.91	99.91	99.91	99.91	99.9	99.91	99.91	99.91	99.89	99.89	99.91	99.91	99.91	99.9	99.91	99.91	99.91	99.91	99.91	99.9	99.91	99.91	99.9	99.9	99.91	99.91	99.9	99.9	99.91
Salmonella_343078_211126	99.87	99.91	99.9	99.91	99.91	99.87	99.9	99.91	99.91	99.91	99.91	99.91	99.91	99.91	99.91	99.91	99.91	99.9	99.9	99.91	99.91	99.91	99.91	99.91	99.9	99.91	99.91	99.91	99.9	99.9	99.91	99.91	99.91	99.9	99.91	99.91	99.91	99.91	99.91	99.9	99.91	99.91	99.9	99.9	99.91	99.91	99.9	99.9	99.91
Salmonella_343078_223175	99.86	99.91	99.9	99.91	99.91	99.87	99.91	99.91	99.91	99.91	99.91	99.91	99.91	99.91	99.91	99.91	99.91	99.9	99.89	99.91	99.91	99.91	99.91	99.91	99.9	99.91	99.91	99.91	99.89	99.9	99.91	99.91	99.91	99.9	99.91	99.91	99.91	99.91	99.91	99.9	99.91	99.91	99.9	99.9	99.91	99.91	99.9	99.9	99.91
Salmonella_343078_228140	99.86	99.91	99.9	99.91	99.91	99.87	99.91	99.91	99.91	99.92	99.91	99.91	99.91	99.91	99.91	99.91	99.91	99.91	99.9	99.91	99.91	99.91	99.91	99.91	99.9	99.91	99.91	99.91	99.9	99.9	99.91	99.91	99.91	99.9	99.91	99.91	99.91	99.91	99.91	99.9	99.91	99.91	99.9	99.9	99.91	99.91	99.91	99.9	99.91
Salmonella_343078_251131	99.86	99.91	99.9	99.91	99.91	99.87	99.9	99.91	99.91	99.91	99.91	99.91	99.91	99.91	99.91	99.91	99.91	99.9	99.89	99.91	99.91	99.91	99.91	99.91	99.9	99.91	99.91	99.91	99.89	99.89	99.91	99.91	99.91	99.9	99.91	99.91	99.91	99.91	99.91	99.9	99.91	99.91	99.9	99.9	99.91	99.91	99.9	99.9	99.91
Salmonella_343078_256191	99.86	99.87	99.87	99.88	99.87	99.86	99.87	99.87	99.87	99.87	99.87	99.87	99.87	99.87	99.87	99.87	99.87	99.88	99.86	99.87	99.88	99.87	99.87	99.87	99.87	99.87	99.87	99.87	99.87	99.87	99.87	99.87	99.87	99.88	99.87	99.87	99.88	99.87	99.87	99.87	99.87	99.87	99.87	99.87	99.87	99.87	99.87	99.87	99.87
Salmonella_343078_273110	99.87	99.91	99.9	99.91	99.91	99.87	99.91	99.91	99.91	99.91	99.91	99.91	99.91	99.91	99.91	99.91	99.91	99.9	99.89	99.91	99.91	99.91	99.91	99.91	99.9	99.91	99.91	99.91	99.89	99.89	99.91	99.91	99.91	99.9	99.91	99.91	99.91	99.91	99.91	99.9	99.91	99.91	99.9	99.9	99.91	99.91	99.9	99.9	99.91
MIN	99.85
MAX	99.92
[truncated: 25 more columns]
