# Supplementary material for: Analysis of isolates from Bangladesh highlights multiple ways to carry resistance genes in Salmonella Typhi
Source: BMC Genomics. 2019 Jun 28;20:530. doi: 10.1186/s12864-019-5916-6 (PMC6599262; doi:10.1186/s12864-019-5916-6)
Supplement: Supplementary file 4 — Table S1. Sheet NCBI ID: Accession numbers for sequences deposited on NCBI. Sheet Metadata: metadata for the isolates studied. (XLSX 15 kb) [file 12864_2019_5916_MOESM4_ESM.xlsx]

## Sheet: NCBI ID
Table S1. Accesion numbers for sequences deposited on NCBI.
Sample Name	Chromosome Accession	pHCM1 Accession	pHCM2 Accession	pK91 Accession	pK43 Accession	pPRJEB21992 Accession
311189_201186	CP029958	CP029957
311189_202186	CP029956	CP029955
311189_203186	CP029942	CP029941
311189_204186	CP029954	CP029953
311189_205186	CP029950		CP029951
311189_206186	CP029940	CP029939
311189_207186	CP029938	CP029937
311189_208103	CP029932
311189_208186	CP029949	CP029948
311189_209186	CP029952
311189_210186	CP029946	CP029947
311189_211186	CP029945
311189_212186	CP029944	CP029943
311189_213186	CP029936	CP029935
311189_214186	CP029933	CP029934
311189_215186	CP029930	CP029931
311189_216103	CP029928		CP029929
311189_217103	CP029927
311189_217186	CP029646	CP029645	CP029647
311189_218186	CP029925	CP029926
311189_219186	CP029911	CP029910
311189_220186	CP029886	CP029887
311189_221186	CP029923	CP029924
311189_222186	CP029909
311189_223186	CP029880	CP029879
311189_224186	CP029878	CP029877
311189_231186	CP029904		CP029905
311189_232103	CP029918
311189_239103	CP029908
311189_252186	CP029896	CP029895
311189_255186	CP029885
311189_256186	CP029917
311189_268103	CP029902					CP029903
311189_268186	CP029883		CP029884
311189_269186	CP029922
311189_282186	CP029920		CP029921
311189_291186	CP029894
343076_202113	CP029915		CP029916
343076_217103	CP029914
343076_227128	CP029875		CP029876
343076_232188	CP029900		CP029901
343076_241106	CP029899
343076_248190	CP029882
343076_249107	CP029913			CP029912
343076_252143	CP029892		CP029893
343076_253155	CP029890		CP029891
343076_269157	CP029881
343076_294172	CP029888		CP029889
343077_211171	CP029873			CP029874
343077_212138	CP029919
343077_212159	CP029870
343077_213147	CP029897		CP029898
343077_214135	CP029872			CP029871
343077_214162	CP029862
343077_215174	CP029868			CP029869
343077_228140	CP029866		CP029867
343077_228157	CP029864		CP029865
343077_255118	CP029907
343077_260153	CP029861			CP029860
343077_267164	CP029906
343077_278127	CP029863
343077_281186	CP029853				CP029854
343077_285138	CP029858		CP029859
343077_286126	CP029856		CP029857
343077_292148	CP029855
343078_201101	CP029852
343078_203125	CP029850		CP029851
343078_211126	CP029848		CP029849
343078_223175	CP029964			CP029965
343078_228140	CP029962			CP029963
343078_251131	CP029960		CP029961
343078_256191	CP029959
343078_273110	CP029846		CP029847

## Sheet: Metadata
Sample Name	organism	year	setting	age (months)	sex
311189_201186	S.Typhi	2001	Outpatient	Not Available	Not Available
311189_202186	S.Typhi	2001	Outpatient	Not Available	Not Available
311189_203186	S.Typhi	2001	Outpatient	Not Available	Not Available
311189_204186	S.Typhi	2001	Outpatient	Not Available	Not Available
311189_205186	S.Typhi	2001	Outpatient	Not Available	Not Available
311189_206186	S.Typhi	2001	Outpatient	Not Available	Not Available
311189_207186	S.Typhi	2001	Outpatient	Not Available	Not Available
311189_208103	S.Typhi	1999	Outpatient	Not Available	Not Available
311189_208186	S.Typhi	2001	Outpatient	Not Available	Not Available
311189_209186	S.Typhi	2001	Outpatient	Not Available	Not Available
311189_210186	S.Typhi	2001	Outpatient	Not Available	Not Available
311189_211186	S.Typhi	2001	Outpatient	Not Available	Not Available
311189_212186	S.Typhi	2001	Outpatient	Not Available	Not Available
311189_213186	S.Typhi	2001	Outpatient	Not Available	Not Available
311189_214186	S.Typhi	2001	Outpatient	Not Available	Not Available
311189_215186	S.Typhi	2002	Outpatient	Not Available	Not Available
311189_216103	S.Typhi	1999	Outpatient	Not Available	Not Available
311189_217103	S.Typhi	1999	Outpatient	Not Available	Not Available
311189_217186	S.Typhi	2002	Outpatient	Not Available	Not Available
311189_218186	S.Typhi	2002	Outpatient	Not Available	Not Available
311189_219186	S.Typhi	2002	Outpatient	Not Available	Not Available
311189_220186	S.Typhi	2002	Outpatient	Not Available	Not Available
311189_221186	S.Typhi	2002	Outpatient	Not Available	Not Available
311189_222186	S.Typhi	2002	Outpatient	Not Available	Not Available
311189_223186	S.Typhi	2002	Outpatient	Not Available	Not Available
311189_224186	S.Typhi	2002	Outpatient	Not Available	Not Available
311189_231186	S.Typhi	2005	Outpatient	57	Male
311189_232103	S.Typhi	1999	Outpatient	Not Available	Not Available
311189_239103	S.Typhi	1999	Outpatient	Not Available	Not Available
311189_252186	S.Typhi	2005	Outpatient	360	Male
311189_255186	S.Typhi	2006	Outpatient	168	Female
311189_256186	S.Typhi	2006	Outpatient	48	Female
311189_268103	S.Typhi	2000	Outpatient	Not Available	Not Available
311189_268186	S.Typhi	2006	Outpatient	54	Male
311189_269186	S.Typhi	2006	Outpatient	108	Male
311189_282186	S.Typhi	2006	Outpatient	192	Male
311189_291186	S.Typhi	2007	Outpatient	Not Available	Not Available
343076_202113	S.Typhi	2007	Outpatient	168	Male
343076_217103	S.Typhi	2007	Outpatient	48	Male
343076_227128	S.Typhi	2008	Outpatient	42	Female
343076_232188	S.Typhi	2008	Outpatient	24	Male
343076_241106	S.Typhi	2008	Outpatient	13	Female
343076_248190	S.Typhi	2008	Outpatient	50	Female
343076_249107	S.Typhi	2008	Outpatient	54	Male
343076_252143	S.Typhi	2009	Outpatient	204	Male
343076_253155	S.Typhi	2009	Outpatient	72	Male
343076_269157	S.Typhi	2009	Outpatient	84	Male
343076_294172	S.Typhi	2007	Hospitalized	49	Male
343077_211171	S.Typhi	2013	Hospitalized	34	Female
343077_212138	S.Typhi	2012	Hospitalized	66	Female
343077_212159	S.Typhi	2013	Hospitalized	27	Male
343077_213147	S.Typhi	2009	Hospitalized	60	Female
343077_214135	S.Typhi	2009	Hospitalized	60	Male
343077_214162	S.Typhi	2012	Hospitalized	83	Female
343077_215174	S.Typhi	2012	Hospitalized	69	Male
343077_228140	S.Typhi	2012	Hospitalized	56	Male
343077_228157	S.Typhi	2011	Hospitalized	28	Female
343077_255118	S.Typhi	2010	Hospitalized	6	Female
343077_260153	S.Typhi	2010	Hospitalized	9	Female
343077_267164	S.Typhi	2011	Hospitalized	45	Male
343077_278127	S.Typhi	2012	Hospitalized	16	Male
343077_281186	S.Typhi	2012	Hospitalized	34	Female
343077_285138	S.Typhi	2013	Hospitalized	41	Female
343077_286126	S.Typhi	2013	Hospitalized	16	Male
343077_292148	S.Typhi	2013	Hospitalized	35	Female
343078_201101	S.Typhi	2006	Hospitalized	24	Female
343078_203125	S.Typhi	2008	Hospitalized	52	Male
343078_211126	S.Typhi	2008	Hospitalized	43	Male
343078_223175	S.Typhi	2009	Hospitalized	36	Female
343078_228140	S.Typhi	2009	Hospitalized	55	Male
343078_251131	S.Typhi	2011	Hospitalized	9	Female
343078_256191	S.Typhi	2011	Hospitalized	59	Female
343078_273110	S.Typhi	2012	Hospitalized	32	Male
